# Supplementary material for: Metabolome and Transcriptome Combinatory Profiling Reveals Fluconazole Resistance Mechanisms of Trichosporon asahii and the Role of Farnesol in Fluconazole Tolerance
Source: Microorganisms. 2023 Nov 17;11(11):2798. doi: 10.3390/microorganisms11112798 (PMC10672884; doi:10.3390/microorganisms11112798)
Supplement: Supplementary file 1 [file microorganisms-11-02798-s001.zip]

Archive with 1 entries (1 files):
- microorganisms-2673574-supplementary.pdf
